# Supplementary material for: Sex-Dependent Cardiac Responses to β3-Adrenergic Receptor Activation in a Murine Model of Heart Failure with Preserved Ejection Fraction
Source: Biomedicines. 2026 Jul 20;14(7):1633. doi: 10.3390/biomedicines14071633 (PMC13406397; doi:10.3390/biomedicines14071633)
Supplement: Supplementary file 1 [file biomedicines-14-01633-s001.zip]

Archive with 1 entries (1 files):
- biomedicines-4425390-supplementary.pdf
